# Supplementary material for: Catalytic Degradation of Bisphenol A with a Magnetically Recoverable Geopolymer Composite Using Coal Gangue
Source: Molecules. 2024 Aug 2;29(15):3657. doi: 10.3390/molecules29153657 (PMC11313870; doi:10.3390/molecules29153657)
Supplement: Supplementary file 1 [file molecules-29-03657-s001.zip]

Archive with 1 entries (1 files):
- molecules-3028421-supplementary.pdf
